# Supplementary material for: Genome instability and pressure on non-homologous end joining drives chemotherapy resistance via a DNA repair crisis switch in triple negative breast cancer
Source: NAR Cancer. 2021 Jun 15;3(2):zcab022. doi: 10.1093/narcan/zcab022 (PMC8210242; doi:10.1093/narcan/zcab022)
Supplement: zcab022_Supplemental_Files [file zcab022_supplemental_files.zip]

Archive with 2 entries (2 files):
- Supplementary Table S1.xlsx
- Wiegmans Ward Supplementary files R2.docx
