# Supplementary material for: Genome instability and pressure on non-homologous end joining drives chemotherapy resistance via a DNA repair crisis switch in triple negative breast cancer
Source: NAR Cancer. 2021 Jun 15;3(2):zcab022. doi: 10.1093/narcan/zcab022 (PMC8210242; doi:10.1093/narcan/zcab022)
Supplement: zcab022_Supplemental_Files [file zcab022_supplemental_files.zip › Supplementary Table S1.xlsx]

## Sheet: Sheet1
GENE		Upreg	GENE		Downreg
		in TNBC cf other			in TNBC cf other
RARRES1	206391_at	2.795	NVL	207877_s_at	-1.002
RARRES1	206392_s_at	2.744	KCNJ3	207141_s_at	-1.009
GABRP	204618_s_at	2.733	SH3BGRL	201311_s_at	-1.009
CDH3	203256_at	2.3	CST3	201360_at	-1.01
FABP7	205029_s_at	2.187	LUM	201744_s_at	-1.011
ZIC1	206373_at	2.13	GRP	206326_at	-1.013
TTLL4	203702_s_at	1.993	MUC1	207847_s_at	-1.019
PROM1	204304_s_at	1.964	COX7A1	204570_at	-1.022
MIA	206560_s_at	1.883	COX6C	201754_at	-1.026
SFRP1	202035_s_at	1.878	RAB27B	207017_at	-1.029
SOX11	204913_s_at	1.868	NR4A2	204621_s_at	-1.029
CRABP1	205350_at	1.799	RARA	203749_s_at	-1.032
SERPINB5	204855_at	1.783	DCLK1	205399_at	-1.034
JUP; KRT17	205157_s_at	1.712	REPS2	205645_at	-1.036
LAMP3	205569_at	1.707	SCCPDH	201825_s_at	-1.043
CSRP2	207030_s_at	1.645	PLK2	201939_at	-1.044
NMU	206023_at	1.606	TIMP3	201147_s_at	-1.051
S100A7	205916_at	1.57	UGDH	203343_at	-1.064
SFRP1	202036_s_at	1.548	TPBG	203476_at	-1.091
WWTR1	202132_at	1.543	HSPB1	201841_s_at	-1.097
SOX11	204914_s_at	1.534	SERPINA3	202376_at	-1.1
VGLL1	205487_s_at	1.532	CPE	201116_s_at	-1.103
COL9A3	204724_s_at	1.513	GSTM3	202554_s_at	-1.108
SERPINH1	207714_s_at	1.512	DHRS2	206463_s_at	-1.113
SFRP1	202037_s_at	1.48	ALDH3B2	204941_s_at	-1.116
EGFR	201983_s_at	1.439	KIAA0040	203143_s_at	-1.119
MSLN	204885_s_at	1.429	OLFM1	205591_at	-1.122
SLPI	203021_at	1.416	GUSBP14	206565_x_at	-1.126
MMP7	204259_at	1.411	SLC24A1	206081_at	-1.126
BBOX1	205363_at	1.394	PRLR	206346_at	-1.133
S100A8	202917_s_at	1.387	HOXB6	205365_at	-1.142
FABP7	205030_at	1.379	CFD	205382_s_at	-1.148
KRT5	201820_at	1.374	BTD	204167_at	-1.166
TMSB15A; TMSB15B	205347_s_at	1.359	AKR7A3	206469_x_at	-1.173
MCM5	201755_at	1.343	TCEA2	203919_at	-1.174
FABP5	202345_s_at	1.326	GRIA2	205358_at	-1.183
CXCL8	202859_x_at	1.305	BCL2	203684_s_at	-1.199
LDHB	201030_x_at	1.297	CIRBP	200810_s_at	-1.203
TRIM2	202341_s_at	1.292	LOC100507472; PCSK6	207414_s_at	-1.213
CAPN6	202965_s_at	1.289	RABEP1	203223_at	-1.214
NDRG1	200632_s_at	1.287	CPE	201117_s_at	-1.219
S100A9	203535_at	1.283	MATN3	206091_at	-1.219
GSTP1	200824_at	1.27	IRS1	204686_at	-1.222
MET	203510_at	1.263	GLRB	205280_at	-1.226
CXCL10	204533_at	1.26	HOXB2	205453_at	-1.228
TRIM29	202504_at	1.247	FUT8	203988_s_at	-1.228
ASS1	207076_s_at	1.244	SCCPDH	201825_s_at	-1.244
DSC2	204750_s_at	1.243	COMP	205713_s_at	-1.245
CXCL13	205242_at	1.237	KRT18	201596_x_at	-1.262
PLTP	202075_s_at	1.223	SLC27A2	205768_s_at	-1.263
SLC7A5	201195_s_at	1.203	RTN1	203485_at	-1.267
CDC20	202870_s_at	1.196	ARNT2	202986_at	-1.271
SCRG1	205475_at	1.189	MZF1	204138_s_at	-1.271
IMPA2	203126_at	1.185	NME3	204862_s_at	-1.286
UBD; GABBR1	205890_s_at	1.166	IGFBP2	202718_at	-1.291
KRT15	204734_at	1.158	ZMYND10	205714_s_at	-1.291
MYBL2	201710_at	1.157	NRIP1	202599_s_at	-1.295
KLK6	204733_at	1.156	ITPR1	203710_at	-1.298
FOXM1	202580_x_at	1.15	PBX1	205253_at	-1.309
PHGDH	201397_at	1.142	CHAD	206869_at	-1.316
IL32	203828_s_at	1.139	IGF1R	203628_at	-1.322
MELK	204825_at	1.124	PSD3	203355_s_at	-1.326
TRIM2	202341_s_at	1.122	SLC7A2	207626_s_at	-1.334
ALDH1A3	203180_at	1.114	LAMA3	203726_s_at	-1.342
MID1	203636_at	1.112	SLC4A8	207056_s_at	-1.344
FSCN1	201564_s_at	1.109	SYT17	205613_at	-1.347
GPRC5B	203631_s_at	1.103	REEP1	204364_s_at	-1.36
PFKP	201037_at	1.101	PLAT	201860_s_at	-1.381
HLA-DOB	205671_s_at	1.097	GPRC5A	203108_at	-1.382
GBP1	202105_at	1.082	MSMB	207430_s_at	-1.401
LY6D	206276_at	1.075	SLC7A8	202752_x_at	-1.408
HSD17B2	204818_at	1.074	PSD3	203354_s_at	-1.42
TTK	204822_at	1.072	MYB	MYB	-1.428
SOX11	204914_s_at	1.071	PRSS23	202458_at	-1.43
IGF2BP3	203819_s_at	1.071	INPP4B	205376_at	-1.431
GJB3	205490_x_at	1.07	UGCG	204881_s_at	-1.432
PLS3	201215_at	1.061	ALCAM	201951_at	-1.441
CTSC	201487_at	1.056	PDZK1	205380_at	-1.447
BTG3	205548_s_at	1.052	CEACAM6	203757_s_at	-1.461
UCHL1	201387_s_at	1.041	NRIP1	202600_s_at	-1.468
CALB2	205428_s_at	1.04	DUSP4	204014_at	-1.468
VSNL1	203797_at	1.038	CLGN	205830_at	-1.475
KCNN4	204401_at	1.037	IL6ST	204863_s_at	-1.51
MID1	203636_at	1.028	FGFR3	204379_s_at	-1.528
MMP12	204580_at	1.025	GAMT	205354_at	-1.554
ROR1	205805_s_at	1.022	ABLIM3	205730_s_at	-1.568
S100A2	204268_at	1.017	ACADSB	205355_at	-1.584
GBP1	202270_at	1.015	SLC27A2	205769_at	-1.6
LBR	201795_at	1.007	DACH1	205471_s_at	-1.66
			ENPP1	205065_at	-1.663
			IGFBP4	201508_at	-1.663
			MIR6872; SEMA3B	203071_at	-1.671
			ACOX2	205364_at	-1.678
			ADCY9	204497_at	-1.718
			EEF1A2	204540_at	-1.732
			AREG	205239_at	-1.733
			SEMA3C	203789_s_at	-1.752
			MAPT	203929_s_at	-1.753
			SCGB2A1	205979_at	-1.755
			XBP1	202260_s_at	-1.786
			CPB1	205509_at	-1.789
			DUSP4	204015_s_at	-1.8
			GJA1	201667_at	-1.822
			GFRA1	205696_s_at	-1.826
			STC2	203438_at	-1.933
			AFF3	205734_s_at	-1.946
			MAPT	203929_s_at	-1.955
			SYT1	203999_at	-2.009
			SCNN1A	203453_at	-2.019
			PIP	206509_at	-2.087
			IGF1R	203628_at	-2.149
			NPY1R	205440_s_at	-2.155
			SLC44A4	205597_at	-2.191
			SLC16A6	207038_at	-2.206
			SLC39A6	202088_at	-2.213
			FOXA1	204667_at	-2.25
			ADIRF	203571_s_at	-2.281
			SLC39A6	202088_at	-2.335
			MAPT	203930_s_at	-2.411
			CRIP1	205081_at	-2.442
			DACH1	205472_s_at	-2.456
			DNALI1	205186_at	-2.517
			CYP2B7P; CYP2B6	206754_s_at	-2.565
			CA12	204508_s_at	-2.628
			SCGB2A2	206378_at	-2.806
			TFF3	204623_at	-2.823
			GREB1	205862_at	-2.916
			SCGB1D2	206799_at	-2.991
			ESR1	205225_at	-3.309
			TFF1	205009_at	-3.552
			CA12	203963_at	-3.587
